# Supplementary material for: Functionalized Biopolymer for Enhanced Pt(IV) Recovery from Aqueous Solutions
Source: Polymers (Basel). 2025 Apr 22;17(9):1132. doi: 10.3390/polym17091132 (PMC12073178; doi:10.3390/polym17091132)
Supplement: Supplementary file 1 [file polymers-17-01132-s001.zip]

Archive with 1 entries (1 files):
- polymers-3590234-supplementary.pdf
